# Supplementary material for: Differentiation of Human Induced Pluripotent Stem Cells from Patients with Severe COPD into Functional Airway Epithelium
Source: Cells. 2022 Aug 5;11(15):2422. doi: 10.3390/cells11152422 (PMC9368529; doi:10.3390/cells11152422)
Supplement: Supplementary file 1 [file cells-11-02422-s001.zip]

Archive with 13 entries (13 files):
- Bourdin De Vos  Supplemental Figure S1.pdf
- Bourdin De Vos  Supplemental Figure S2.pdf
- Bourdin De Vos Supplemental Figure S3.pdf
- Bourdin De Vos Supplemental Figure S4.pdf
- Legends Supplementary Figures -- Cells.pdf
- Supplemental Information vf ea.pdf
- Supplemental Movie S1.mp4
- Supplemental Movie S2.mp4
- Supplemental Movie S3.mp4
- Supplemental Table S1 vf.pdf
- Supplemental Table S2 vf.pdf
- Supplemental Table S3 reagents vf.pdf
- Supplemental Table S4 primers vf.pdf
